# Supplementary material for: The topology, structure and PE interaction of LITAF underpin a Charcot-Marie-Tooth disease type 1C
Source: BMC Biol. 2016 Dec 7;14:109. doi: 10.1186/s12915-016-0332-8 (PMC5142333; doi:10.1186/s12915-016-0332-8)
Supplement: Additional file 14: — Individual data values from three biological replicates, each consisting of 10–13 technical replicates, used to quantitate the degree of colocalisation between HA-LITAF constructs and wheat germ agglutinin as illustrated in Fig. 7d. (XLSX 11 kb) [file 12915_2016_332_MOESM14_ESM.xlsx]

## Sheet: Sheet1
LITAF/WGA colocalisation
WT	2015-09-07	2015-09-16	2015-09-18
Item Name	Pearsons Correlation	Pearsons Correlation	Pearsons Correlation
RPE - HA WT #1	0.0531	0.212	-0.21
RPE - HA WT #2	-0.0399	0.0958	-0.0982
RPE - HA WT #3.1	0.0979	0.0288	-0.157
RPE - HA WT #4	0.134	0.222	-0.0816
RPE - HA WT #5	0.274	0.151	0.0806
RPE - HA WT #6	0.121	0.251	-0.0403
RPE - HA WT #7	0.109	0.202	0.197
RPE - HA WT #8	0.0362	0.114	0.0342
RPE - HA WT #9.2	0.0724	0.0615	0.0549
RPE - HA WT #10	0.152	0.135	0.101
RPE - HA WT #11	0.0822	0.0906	-0.0348
RPE - HA WT #12		0.335		Average
Average	0.0992636	0.158225	-0.0140182	0.0811568
SEM	0.0236599	0.0255034	0.0363586	0.0505398
Y23,61A
Item Name	Pearsons Correlation	Pearsons Correlation	Pearsons Correlation
RPE - HA Y23,61A #1	0.401	0.5	0.197
RPE - HA Y23,61A #2	0.446	0.366	0.332
RPE - HA Y23,61A #3	0.387	0.415	0.304
RPE - HA Y23,61A #4	0.347	0.42	0.413
RPE - HA Y23,61A #5	0.334	0.402	0.38
RPE - HA Y23,61A #6	0.388	0.557	0.508
RPE - HA Y23,61A #7	0.534	0.463	0.517
RPE - HA Y23,61A #8	0.379	0.536	0.364
RPE - HA Y23,61A #9	0.453	0.469	0.352
RPE - HA Y23,61A #10	0.47	0.571	0.41
RPE - HA Y23,61A #11		0.517	0.419
RPE - HA Y23,61A #12		0.45
RPE - HA Y23,61A #13		0.383		Average
Average	0.4139	0.465308	0.381455	0.420221
SEM	0.0193703	0.0185936	0.0271777	0.0244118
